# Supplementary material for: Genome-Wide Characterization, Expression, and Functional Analysis of Acyl-CoA-Binding Protein (ACBP) Gene Family in Puccinellia tenuiflora
Source: Plants (Basel). 2025 Nov 21;14(23):3551. doi: 10.3390/plants14233551 (PMC12694500; doi:10.3390/plants14233551)
Supplement: Supplementary file 1 [file plants-14-03551-s001.zip]

Archive with 9 entries (9 files):
- Supplementary Files/Figure S1-S2.pdf
- Supplementary Files/Table S1.xlsx
- Supplementary Files/Table S2.xlsx
- Supplementary Files/Table S3.xlsx
- Supplementary Files/Table S4.xlsx
- Supplementary Files/Table S5.xlsx
- Supplementary Files/Table S6.xlsx
- Supplementary Files/Table S7.xlsx
- Supplementary Files/Table S8.xlsx
