# Supplementary material for: Genome-Wide Characterization, Expression, and Functional Analysis of Acyl-CoA-Binding Protein (ACBP) Gene Family in Puccinellia tenuiflora
Source: Plants (Basel). 2025 Nov 21;14(23):3551. doi: 10.3390/plants14233551 (PMC12694500; doi:10.3390/plants14233551)
Supplement: Supplementary file 1 [file plants-14-03551-s001.zip › Supplementary Files/Table S1.xlsx]

## Sheet: Sheet1
Table S1. Features of PutACBP genes in Puccinellia tenuiflora.
Gene Name	Identify number	MW（Da）	ORF（bp）	AA	PI	GRAVY	chromosome localisation	Subfamily classification	Predicted subcellular localization
PutACBP1	Pt_Chr0402341	10118.4	270	89	4.85	-0.802	Chr4	Ⅰ	Mitochondrion, Nucleus, and Peroxisome.
PutACBP2	Pt_Chr0402344	10017.4	276	91	4.97	-0.475	Chr4	Ⅰ	Mitochondrion, Nucleus, and Peroxisome.
PutACBP3	Pt_Chr0300051	34918.7	981	326	4.45	-0.33	Chr3	Ⅱ	Chloroplast and Nucleus.
PutACBP4	Pt_Chr0101998	57183.2	1605	535	4.45	-0.513	Chr1	Ⅲ	Nucleus
PutACBP5	Pt_Chr0106094	71224.4	1968	655	5.08	-0.456	Chr1	Ⅳ	Nucleus
