# Supplementary material for: Genome-Wide Characterization, Expression, and Functional Analysis of Acyl-CoA-Binding Protein (ACBP) Gene Family in Puccinellia tenuiflora
Source: Plants (Basel). 2025 Nov 21;14(23):3551. doi: 10.3390/plants14233551 (PMC12694500; doi:10.3390/plants14233551)
Supplement: Supplementary file 1 [file plants-14-03551-s001.zip › Supplementary Files/Table S2.xlsx]

## Sheet: Sheet1
Table S2. List of coding sequences of PutACBPs from Puccinellia tenuiflora
Gene Name	Identify number	CDS Sequence
PutACBP1	Pt_Chr0402341	ATGGGTCTGCAGGAGGATTTCGAAGAGTACGCCGAGAAGGCGAAGACCTTGCCTGAGAGCACTTCCAATGAAGACAAGCTCATACTCTATGGACTCTTCAAGCAAGCCACTGTTGGGAATGTCGACACCCCTAAACCTGGCGTATTCAACATGAGGGACAGAGCCAAATGGTGCGCATGGGAGGCTGTTAAAGACAAGCCAAAGGAGGAAGCCATGAGCGACTACATCACCAAGGTGAAGCAGCTCCAGGAGGAGGCAGCTACCTCTTAA
PutACBP2	Pt_Chr0402344	ATGGGCCTGCAGGAGGAGTTTGAGGAGTATGCTGAGAAGGCCAAGACCTTGCCTGACACGACGACGAACGAGAGCAAGCTGTGTCTCTATGGCCTCTTCAAGCAGGCCACCGTCGGCCCCGTCAACACCGCCCGGCCCGGCCTCTTCGACTTGGCGGGCAAGGCCAAATGGGATGCTTGGAAGGCCGTCGAAGCGAAATCGAAAGAGGAAGCCATGACTGACTACATTACCAAGGTGAAGCAGCTGCTGGAGGAGGCTGCTGCCGCATCCACCTAG
PutACBP3	Pt_Chr0300051	ATGGGGGGCGACTGGCAGGAGCTGGCCCAGTCAGCGGTCATCGGCCTCATCTTCGCCTTCCTCGTCGCCAAGCTCATCTCCGTCGTCCTCGCCTTCAAGGAGGACAACCTCCGCATCACCCGCTCCGCCCCAGCCCCCTCCCCCGCGCCGGAAGACGTCCCCACCCCAGCGGCGCACCCGCCCCTCGACGGCGGCTCAAGCGACGGCGACAGCGACTGGGAGGGCGTGGAGAGCACGGAGCTGGACGAGGACTTCAGCGCCGCCTCCGCCTTCGTCGCGGCCTCCGCCGCCTCCGGCACCAGCGTCCCCGACGAGGCGCAGCTCAGGCTCTATGGCCTCTACAAGATCGCCACCGAGGGGCCCTGCACCGCGCCGCAGCCCTCCGCCCTCAAGCTCAAG…
PutACBP4	Pt_Chr0101998	ATGGAGCTCTTCTTCGAGTTGCTCCTCACGGCCGCCGCCACCCTCCTCGTCGCCTTCCTGCTCGCCAAGCTCGTCTCCGCGAACAACGATCCTCCCCGCCACGGCCCCGCGGCGGTGGGGCCCGCCGATGTGATCGCGGAGGAAAAAGTCGAGGAGGAGGAGGAGAGGATCATCGAGGTCAAGGCGAATCCGCCCACGGCGGCGCCGACGCTCGCCGAGGGCTGGGTCGAGGTGGAGAGGGCCCCGGCGGCGGCTGGCGCGGAGGGGAAGAAGGCCGCCGCGTGGGTGGCCGTGAAAGAGGGGGCTCCGGCGGCCACGCTCGCTCCGGAGCTGCTCCTCGCGACCGCGTCGGAGGAGCGGAAGGAGGAGGGGGGAGTTGGCAAGGAGGAGCAGCGCGAT…
PutACBP5	Pt_Chr0106094	ATGGCGAGCCCCGGCAGCATCGCCTACCCGGACCGCTTCTACGCCGCGGCGTCCTACGCCGGCTTCGGCGCCGCCTCCTCCGGGTCCGTCTCCCGCTTCCAGAACGACGTCGCCCTCCTCCTCTACGGCCTCCACCAGCAGGCTACGGCGGGGCCCTGCAACGTGCCCAAGCCCAGGGCGTGGAGCCCCGTGGAGCAGAGCAAATGGACCAGCTGGCATGGGCTCGGAAACATGCCGTCTGCTGAGGCGATGCGTCTTTTCGTCAAAATACTGGAGGAGGAAGATCCTGGATGGTACTCGAGGGTCCCCGAGTTCAACCCTCAGCCTGTTGTAGATATTGAAATGCATAAACCAAAGGAAGATGCAAACACTGTACCAGCTTCGACAAATGGAACACCA…
a The gene sequences were modified according to the gene clone and sequecing results.
