# Supplementary material for: Genome-Wide Characterization, Expression, and Functional Analysis of Acyl-CoA-Binding Protein (ACBP) Gene Family in Puccinellia tenuiflora
Source: Plants (Basel). 2025 Nov 21;14(23):3551. doi: 10.3390/plants14233551 (PMC12694500; doi:10.3390/plants14233551)
Supplement: Supplementary file 1 [file plants-14-03551-s001.zip › Supplementary Files/Table S3.xlsx]

## Sheet: Sheet1
Table S3. List of 86 ACBP proteins from Puccinellia tenuiflora, Oryza sativa, Arabidopsis thaliana and other Plants
Species	Gene Name	Identify Number	Protein sequence
Puccinellia tenuiflora	PutACBP1	Pt_Chr0402341	MGLQEDFEEYAEKAKTLPESTSNEDKLILYGLFKQATVGNVDTPKPGVFNMRDRAKWCAWEAVKDKPKEEAMSDYITKVKQLQEEAATS
	PutACBP2	Pt_Chr0402344	MGLQEEFEEYAEKAKTLPDTTTNESKLCLYGLFKQATVGPVNTARPGLFDLAGKAKWDAWKAVEAKSKEEAMTDYITKVKQLLEEAAAAST
	PutACBP3	Pt_Chr0300051	MGGDWQELAQSAVIGLIFAFLVAKLISVVLAFKEDNLRITRSAPAPSPAPEDVPTPAAHPPLDGGSSDGDSDWEGVESTELDEDFSAASAFVAASAASGTSVPDEAQLRLYGLYKIATEGPCTAPQPSALKLKARAKWNAWNKLGAMPTEEAMEEYITIVDELFPNWADGSSAKKRDGDSTMSASGSKGPMGPVFSSLMYEEDQGNESELGDIHVSAREGAIDDVKKHLASGVQVNIRDSEERTPLHWAVDRGHLNAVEILVNSSADVNAQDNEGQTALHYAVLCEREDIAQLLVKHQADLQIKDGDGNTPRDLCSSVWPFMNLAN
	PutACBP4	Pt_Chr0101998	MELFFELLLTAAATLLVAFLLAKLVSANNDPPRHGRPAAVGPADVIAGEKVQEEEEERIIEVKANPSTAAPTLAEGWVEVERAPAAAGAEGRKAAAWVAVEEGAPAATLAPELLLATASEERKEEGGVGKEEQRDSTAAAAAAATKQAAGEVKPRDLGADETTAPSPRKVIDLELEKETVQQHDSGASEVLDAGLQKQQAQATEAVVVEHRHLVAGASPAEVTDAGLGEEEEEAQADEVIPPESASETVPNEVLDAVHEKQVEEQVAEANQHGLAAEVAPGVIPDVVARGEELNKRSVEEVVHQHEEVQNKDEAQCEVDPVEQQEKPVPKEELAVRKADDLKVSQEGSSSDEVAVQLPEKEAALLGMPEDEARANMEFEEWEGIERSEVEKRFGAAAAF…
	PutACBP5	Pt_Chr0106094	MASPGSIAYPDRFYAAASYAGFGAASSGSVSRFQNDVALLLYGLHQQATAGPCNVPKPRAWSPVEQSKWTSWHGLGNMPSAEAMRLFVKILEEEDPGWYSRVPEFNPQPVVDIEMHKPKEDANTVPASTNGTPSVPEPKTISENGSSVETQDKVVILEGLSTVSAHEEWTALSVSGQRPKPRYEHGATILQDKMYIFGGNHNGRYLSDLQVLDLKSLTWSKVDAKLQAETSDSTKTTQVSPCAGHSLISCGNKFFSVAGHTRDPSDSITVKEFDPHTCTWSIVKTYGKPPVSRGGQSATLVGTTLVVFGGEDAKRGLLNDLHILDLESMTWDDVDAIGTPPAPRSDHAAACHADRYLLIFGGGSHATCFNDLHILDLQTMEWSRPKQQGLIPSPRAGHA…
Arabidopsis	AtACBP1	At5g53470	MADWYQLAQSIIFGLIFAYLLAKLISILLAFKDENLSLTRNHTTQSEYENLRKVETLTGISGETDSLIAEQGSLRGDEDESDDDDWEGVESTELDEAFSAATAFVAAAASDRLSQKVSNELQLQLYGLYKIATEGPCTAPQPSALKMTARAKWQAWQKLGAMPPEEAMEKYIDLVTQLYPAWVEGGSKRRNRSGEAAGPMGPVFSSLVYEEESDNELKIDAIHAFAREGEVENLLKCIENGIPVNARDSEGRTPLHWAIDRGHLNVAEALVDKNADVNAKDNEGQTSLHYAVVCEREALAEFLVKQKADTTIKDEDGNSPLDLCESEWSWMREKKDSN
	AtACBP2	At4g27780	MGDWAQLAQSVILGLIFSYLLAKLISIVVTFKEDNLSLTRHPEESQLEIKPEGVDSRRLDSSCGGFGGEADSLVAEQGSSRSDSVAGDDSEEDDDWEGVESTELDEAFSAATLFVTTAAADRLSQKVPSDVQQQLYGLYKIATEGPCTAPQPSALKMTARAKWQAWQKLGAMPPEEAMEKYIEIVTQLYPTWLDGGVKAGSRGGDDAASNSRGTMGPVFSSLVYDEESENELKIDAIHGFAREGEVENLLKSIESGIPVNARDSEGRTPLHWAIDRGHLNIAKVLVDKNADVNAKDNEGQTPLHYAVVCDREAIAEFLVKQNANTAAKDEDGNSPLDLCESDWPWIRDSAKQAD
	AtACBP3	At4g24230	MEVFLEMLLTAVVALLFSFLLAKLVSVATVENDLSSDQPLKPEIGVGVTEDVRFGMKMDARVLESQRNFQVVDENVELVDRFLSEEADRVYEVDEAVTGNAKICGDREAESSAAASSENYVIAEEVILVRGQDEQSDSAEAESISSVSPENVVAEEIKSQGQEEVTELGRSGCVENEESGGDVLVAESEEVRVEKSSNMVEESDAEAENEEKTELTIEEDDDWEGIERSELEKAFAAAVNLLEESGKAEEIGAEAKMELFGLHKIATEGSCREAQPMAVMISARAKWNAWQKLGNMSQEEAMEQYLALVSKEIPGLTKAGHTVGKMSEMETSVGLPPNSGSLEDPTNLVTTGVDESSKNEIVSGER
	AtACBP4	At3g05420	MAMPRATSGPAYPERFYAAASYVGLDGSDSSAKNVISKFPDDTALLLYALYQQATVGPCNTPKPSAWRPVEQSKWKSWQGLGTMPSIEAMRLFVKILEEDDPGWYSRASNDIPDPVVDVQINRAKDEPVVENGSTFSETKTISTENGRLAETQDKDVVSEDSNTVSVYNQWTAPQTSGQRPKARYEHGAAVIQDKMYIYGGNHNGRYLGDLHVLDLKSWTWSRVETKVATESQETSTPTLLAPCAGHSLIAWDNKLLSIGGHTKDPSESMQVKVFDPHTITWSMLKTYGKPPVSRGGQSVTMVGKTLVIFGGQDAKRSLLNDLHILDLDTMTWDEIDAVGVSPSPRSDHAAAVHAERFLLIFGGGSHATCFDDLHVLDLQTMEWSRPAQQGDAPTPRAG…
	AtACBP5	At5g27630	MAHMVRASSGLSYPERFYAAASYVGLDGSQSSVKQLSSKFSNDTSLLLYTLHQQATLGPCSIPKPSAWNPVEQSKWKSWQGLGTMPSIEAMRLFVKILEEADPGWYPRTSNSVLDPAVHVQINSTKAEPSFESGASFGETKTITSEDGRLTETQDKDVVLEDPDTVSVYNQWTAPRTSGQPPKARYQHGAAVIQDKMYMYGGNHNGRYLGDLHVLDLKNWTWSRVETKVVTGSQETSSPAKLTHCAGHSLIPWDNQLLSIGGHTKDPSESMPVMVFDLHCCSWSILKTYGKPPISRGGQSVTLVGKSLVIFGGQDAKRSLLNDLHILDLDTMTWEEIDAVGSPPTPRSDHAAAVHAERYLLIFGGGSHATCFDDLHVLDLQTMEWSRHTQQGDAPTPRA…
	AtACBP6	At1g31812	MGLKEEFEEHAEKVNTLTELPSNEDLLILYGLYKQAKFGPVDTSRPGMFSMKERAKWDAWKAVEGKSSEEAMNDYITKVKQLLEVAASKAST
Glycine max	GmACBP1	Glyma04g14650	MVMQEDFEQYAEKAKTLPPTQSNEDLLILYGLYKQATVGPVNTSRPGMFNMRDRAKWDAWKAVEGKSKDEAMSDYITKVKQLLEAAGMPA
	GmACBP2	Glyma09g34770	MDMQEDFEQYAEKAKTLPPTQSNEDLLILYGLYKQATVGPVNTSRPGMFNMRDRAKWDAWKAVEGKSKDEAMGDYIIKVKQLLEAAGLPA
	GmACBP3	Glyma06g13630	MAEWQSLLQSILVGLIFSYLLAKLISIVVSFKDDNLTVTRASAAETTATRAEQFEDALKRDDAVSSDARPFEEESVVAEHGSVRIDSDGDYDDDWEGVESTELDEAFSAATAFVAAAAADRLSQKVSSDVQLQLYGLYKIATEGPCSTPQPSPLKMTARAKWQAWQKLGAMPPEDAMQKYIDIVTEIYPTWLDGSSLRNKSGDSGGHGSEAKGPMGPVFSTFVYEEEYGSDSQMEAIHGFAREGDMANLLKCIENGVSMNLKDSEGRTPLHWAVDRGHLNVTELLVGKNADVNAKDNDGQTPLHYAVTCEREAIAEYLVKHNADIYSKDNDGSSPRDICESNWPCMQHVGEEVN
	GmACBP4	Glyma04g41220	MAEWQSLLQSIFVGLIFSYLLAKLISIVVSFKDDNLTVTRAAAAETTTTTRDDAVSSDARPFEEESMVAEHGSVRNDSDGDYDDDDWEGVESTELDEAFSAATAFVDAAAADRLSQKVSSDVQLQLYGLYKIATEGPCSTPQPSPLKMTARAKWQAWQKLGAMPPEDAMQKYIDIVTETYPTWLDGSSLRNKSGDSGGHGSEAKGPMGPVFSTFVYEEEYGSDSQMEAIHGFAREGDMANLLKCIENGVSMNLKDSEGRTPLHWAVDRGHLNVTELLVGKNADVNAKDNDGQTPLHYAVTCEREAIAEYLLKHNADIYSKDNDGSSPRDICESNWPCMQHVGGEVN
	GmACBP5	Glyma17g35480	MELLWELAFTIALSLLLPLVFLKLLSVTPNFEANEKVAVIRRDHDHRVESDSNSWETDKVVQIGGKIDEFRDKPIVGKLVVPEIVDVSCGSPKIHNSEKIDGDRLHNEIELEDLAEDPVVDEGNEGVVNINKVEVELMECDSRENKVEEVEISQCERYYNEIEESSMNEEMGENKGSVVDEDDWEGIERTELERRFGAAVVFVGSKSNANLSNDVKMKLHGYHRIATQGPCHEPQPMALKFSARAKWIAWRQLGIMSPEEAMEQYISLLSENIPDWIVENPYDNAKPASAKLTL
	GmACBP6	Glyma14g09680	MELLTVVDDFFVTASLALLLTFIVLKLVEVINDTHAIPKRHVVHREPDRPVSHAEQRFTVQPAPAKTKVGFVSPVQEEFATCAVGTEHKIEKKAAVKPVRPRGKRFTVHPAQSKSGVETECNREEIAVEPERKIEEAVVEPVPVQTEVTVGLISPVQDDTCVGTAEKIEEATTVESDKNVEEEIAEGNEGTQELDDSAEKRNVKSVEEISVEPSTEIEASVTDSGVKENFDDDDDDWEGIERSELEKEFMAATKFVSGEENRLGGAGSNLRMELYGLHKVATEGPCREPQPMALKLAARAKWNAWQKLGNMNPEVAMEQYVSLLSDKFPGWMKDTSAGIGEHETTRPEVSESAASDLSTTLSNQQQMITTERELEQESDSKDRSPLTVSDLENSVNK
	GmACBP7	Glyma11g05360	MELLWELAFTIALSLLLPLVFLKLLSVTPNLEANEKVALLGRDHDHGIKSDSKSWETDKVVRIGGKIDEFRDKPIVGKLIVPEIVDVSCGSPKIHNSEKIDEYSVYDEIELVDLAEDPVVDEGNDGVVNIDEVEVELMECDSRENKVEEVEISQCERNYNEIDESSMNEEIGENKGSVVDEDDWEGIESTELERRFGAAVVFVGSKSNANLSNDVKMKLHGYHRIATQGPCHEPQPMALKFSARAKWIARRQLGIMSPEEAMEQFISLLSESIPDWIEENPYDNAKPASATNLVI
	GmACBP8	Glyma01g39920	MELLWELAFTIALSLLLPLVFLKLLSVTPNFEANEKVAVIRRDHDHRVESDSNSWETDKVVQIGGKIDEFRDKPIVGKLVVPEIVDVSCGSPKIHNSEKIDGDRLHNEIELEDLAEDPVVDEGNEGVVNINKVEVELMECDSRENKVEEVEISQCERYYNEIEESSMNEEMGENKGSVVDEDDWEGIERTELERRFGAAVVFVGSKSNANLSNDVKMKLHGYHRIATQGPCHEPQPMALKFSARAKWIAWRQLGIMSPEEAMEQYISLLSENIPDWIVENPYDNAKPASAKLTL
	GmACBP9	Glyma20g37940	MARASSGLQYPERFYAAASYVGFDGSTKSLTSKFSNSTALLLYSLYQQASIGPCNVPEPSSWKLVEHSKWASWNQLGNMSSTEAMRLFVKILEEEDPGWYSRASNSVLDPVVDVQMNHNSKVEPVIENANAYPEIKTISTENGSHVGTQDKDVVIEGFGSVGVYDQWVAPPVSGQRPKARYEHGAAVVQDKLYIYGGNHNGRYLNDLHVLDLRSWTWSKIEAEVVESTNSSSITFPCAGHSLIPWENKLLSIAGHTKDPNESIQVKVFDLPNATWTTLKTYGKPPVSRGGQSVTFVGTSLVIFGGEDAKRTLLNDLHILDLETMTWDEIDAVGVPPSPRSDHAAAVHVERYLLIFGGGSHATCYNDLHVLDMQTMEWSRPTQLGEIPTPRAGHAGVTVG…
	GmACBP10	Glyma03g39640	MAMARATSGLQYPERFYAAASYVGFDGSSPTKTLTSKFAKSTALLLYSLYQQASVGPCNIPEPSTWKLVEHSKWASWNQLGNMSSTEAMRLFVKILEEEDPGWYSRASNSVVEPVIDVQMNQNSKVEPVIENGNSYPETKTISTQNGSEVGTQDKDIVVEGFGSVEVYDQWIAPPVSGGNPKARYEHGAAVVQDKLYIYGGNHNGRYLNDLHVLDLRSWTWSKIEAKTGVESPTTSIPCAGHSLIPWGNKLLSIAGHTKDPSESIQVKEFDLETAAWSTLKIFGKAPVSRGGQSVNLVGKTLVIFGGQDAKRTLLNDLHILDLETMTWDEIDAVGVPPSPRSDHTAAVHVDRYLLIFGGGSHATCYNDLHVLDLQTMEWSRPTQLGEIPSPRAGHAGVT…
	GmACBP11	Glyma19g42270	MARASSGLQYPERFYAAASYVGFDGSSPTKSLTSKFPQSTALLLYSLYQQASVGPCNITEPSTWKIVEHGKWASWNQLGNMSSTEAMRLFVKILEEEDPGWYSRLSNSVVEPVVDVQMNHNSKVEPVIENGNSYPETKTISISTQNGSEVGTQDKDTVVEGFGSVEVYDQWIAPPVSGGSPKARYEHGAAVVQDKLYIYGGNHNGRYLNDLHVLDLRSWTWSKIEAKTGVESPTTSIPCAGHSLIPWGNKLLSIAGHTKDPSESIQVKVFDLQMATWSTPKIFGKAPVSRGGQSVNLVGKTLVIFGGQDAKRTLLNDLHILDLETMTWDEIDAVGVPPSPRSDHTAAVHVERYLLIFGGGSHATCYNDLHVLDLQTMEWSRPMQLGEIPTPRAGHAGVT…
Zea mays	ZmACBP1	GRMZM2G079908	MGLQEEFEEHAEKAKTLPESTSNENKLILYGLYKQATVGDVNTDRPGIFYQKDRAKWDAWKAVEGKSKDEAMNDYITKVKQLQEEAAAS
	ZmACBP2	GRMZM2G344634	MGLQEEFEEHAEKAKTLPATTTNESKLVLYGLYKQATVGDVSTGRPGIFSLKERAKWDAWKAVEGKSKDEAMADYITKVKQLLEAAAASTS
	ZmACBP3	GRMZM2G049495	MAGDWQELGQAAAIGLLFAFLVAKLISTVIAFKEDNLRITRSPPTSPTAAAAAAAPPVPSHYGSTDGGSGSDSDWEGVESTELDEEFSAASAFIAASAASGTSVPEEAQLRLYGLYKIATEGPCTAPQPSALKLKARAKWNAWHKLGAMPTEEAMQGYITIVQDLFPNWDAGASAKRKDEDSIASASASKGPMGPVFSSLMYEEDEGNESELGDIHVSAREGATDDIVKLLAAGVEVNVRDTEGRSPLHWAVDRGHLSAVEVLANANADLNAKDNEGQTALHYAAVCEREDIAELLVKHHADLRIKDEDGNTAHDLCPSSWSFMNQAN
	ZmACBP4	GRMZM2G173636	MAGDWQDLGQAAAIGLLFAFLLAKLISTVIAFKEDNLRITRSPPSSPTAAAPAPATSPLPSQHDAAIGSGSDSDWEGVESTELDEEFSAASAFVAASAASGTSVPEEAQLRLYGLYKIATEGPCTGPQPSALKLKARAKWNAWHKLGAMPTEEAMQEYITIVQELFPNWDAGTSAKRKDEESITSASASKGPMGPVFSSLMYEEDEGNDSELADIHVLAREGATEDIVKFLAAGVEVNMRDTEGRTPLHWAVDRGHLSAVEVLAKANADLNAKDNEGQTALHYAAVCEREDIAELLVKHHADLQIKDEDGNTAQDLCPPSWSFMNRAN
	ZmACBP5	GRMZM2G108138	MELFYELLLTAAVTLLAALLLATLFAANDSHRRTDRAAAAIAEEVAEEERIIEVDEVMRSEGMAAVAPSEADGWVEAEKAPAVVVAEVKEPESLPEEEGVPVKAVREVRLAAEVEEGEDGGGGVKRPDLTSATVVAAVGAEASQLVSGAEVVPKEVSGAAGLEERTVQDVVVNQYDLGAEVALVPVEVLEAGPDKQGVEVVGVAQVPPLETEAAEVKQHHLVAEAAPAEDVLDVGLVDKSVRAIEVRPNELDSETVLEEILDAVLEEEEQVEHELPAGAAPQPVLDVPLAGKGELKHHQPVEEAAEVHEDVQCKQEAECEAQTVDQQQELVPEEESVAGKNDDVNVIHECSFSDEVVTELPVGEVTSQGLPKDDPEADMEFEEWEGIERSEVEKRFGAA…
	ZmACBP6	GRMZM2G060781	MAEWRNESEVRWNKVMNQFDLFVSDLVAAQFLGRATTSAYGEASYDRNTYCFNEEPVFDKGPIFYEEPVIDLELSSFNNVAPFNCSTYCLSQVIDVMTSKIASFDEGPLFDRYVIDEWPMLDGELDCSTEPDEDRIPLKAARAMHPGAGLEENVQGLEVRLDELTALSQLNSDEHVQLQGLLKVAIDDPCYDSTQPLTLRLSSHAKWSAWQKLGSMHPEIALEKYINLLSQVIPRWLRSEIMDTKKYETKCYSVGFISRAATSDQQNYWESEDINSKRKDGRNMLLFWSTENVDRALEPYLMSNHNP
	ZmACBP7	GRMZM2G053803	MASSGLAYPDRFYAAAAYAGFGAGGATSSAAISRFQNDVALLLYGLHQQATVGPCNVPKPRAWNPVEQSKWTSWHGLGSMPSAEAMRLFVKILEEEDPGWYSRVPEFNPEPVVDIQMHKPKDEPQSVPASTNGTSISEPKIISENGSSVETQDKDVILEGLSTVISHDEWTPLSVSGLRPKPRYEHGATVLQNKMYIFGGNHNGRYLSDLQALDLKSLIWSKVDTKFQAEPADSTITTQIAPCAGHSLISWGNKFLSIAGHTKDPSEGITVKEFDPHTCTWSIVKTYGKPPVSRGGQTVTLVGTTLVLFGGEDAKRCLLNDLHILDLETMTWDDVDAIGNPPSPRSDHAAACHADRYLLIFGGGSHATCFNDLHVLDLQTMEWSRPKQQGLTPSPRAGH…
	ZmACBP8	Zm00001d012892	MGGKQLNIPRASATSAGSVKRRPRRDEASVGSPSPSLESLPPDLGASSPCRLTLQYIGEEEELRFGRVNSTRRLAPVDRREGEIRAEIQGAAPAMASSGLAYPDRFYAAAAYAGFGVGEATSSAAISRFQNDVALLLYGLHQQATVGPCNVPKPRAWNPVEQSKWTSWHGLGSMPSAEAMRLFVKILEEEDPGWYSRAPEFNPEPVVDIQMHKPKDEPHSVPGSTNGTSIPEPNISENGSSVEAQDKDVILEGLSTVSSHDQWTPLSVSGLRPKPRYEHGATVLQNKMYIFGGNHNGRYLSDLQALDLKSLTWSKVDAKLQAEPADSTKTTQIAPCAGHSLISWGNKFLSIAGHTKDPSEGVTVKEFDPHTCTWSIVRTYGKPPVSRGGQTVTLVGTTL…
	ZmACBP9	Zm00008a005731	MSPVPAAGWRPGAASGGRRGVWQATVGPCNVPKPRAWNPVEQSKWTSWHGLGSMPSAEAMRLFVKILEEEDPGWYSRVPEFNPEPVVDIQMHKPKDEPQSVPASTNGTSISEPKIISENGSSVETQDKDVILEGLSTVISHDEWTPLSVSGLRPKPRYEHGATVLQNKMYIFGGNHNGRYLSDLQALDLKSLIWSKVDTKFQAEPADSTITTQIAPCAGHSLISWGNKFLSIAGHTKDPSEGITVKEFDPHTCTWSIVKTYGKPPVSRGGQTVTLVGTTLVLFGGEDAKRCLLNDLHILDLETMTWDDVDAIGNPPSPRSDHAAACHADRYLLIFGGGSHATCFNDLHVLDLQTMEWSRPKQQGLTPSPRAGHAGATVGENWYIVGGGNNKSGVSETLV…
Oryza sativa	OsACBP1	OS08G06550	MGLQEDFEQYAEKAKTLPESTSNENKLILYGLYKQATVGDVNTARPGIFAQRDRAKWDAWKAVEGKSKEEAMSDYITKVKQLLEEAAAAAS
	OsACBP2	OS06G02490	MGLQEEFEEFAEKAKTLPDTISNEDKLLLYGLYKQATVGPVTTGRPGIFNLKDRYKWDAWKAVEGKSKEEAMADYITKVKQLLEEASASTS
	OsACBP3	OS03G37960	MGLQEDFEEYAEKVKTLPESTSNEDKLILYGLYKQATVGDVNTSRPGIFAQRDRAKWDAWKAVEGKSKEEAMSDYITKVKQLQEEAAALKAVFRAYLVGEMNIFECHIGRLTRCRRGFRTQMKKQIVYSPGTREMNLLSLIKPSLAHVGYCSTYG
	OsACBP4	OS04G58550	MGGDWQELAQAAVIGLLFAFLVAKLISTVIAFKEDNLRITRSTPTSPSAADTPAAPAPPPASLDGGHGDTSDGSGSDSDSDWEGVESTELDEEFSAASAFVAASAASGTSVPEQAQLQLYGLYKIATEGPCTAPQPSALKLKARAKWNAWHKLGAMPTEEAMQKYITVVDELFPNWSMGSSTKRKDEDTTVSASSSKGPMGPVFSSLMYEEEDQGNDSELGDIHVSAREGAIDDIAKHLAAGVEVNMRDSEGRTPLHWAVDRGHLNSVEILVNANADVNAQDNEGQTALHYAVLCEREDIAELLVKHHADVQIKDEDGNTVRELCPSSWSFMNLAN
	OsACBP5	OS03G14000	MELFYELLLTAAASLLVAFLLARLLASAATASDPRRRAPDHAAVIAEEEAVVVEEERIIEVDEVEVKSARARECVVSEGWVEVGRASSAEGKLECLPEEEEAPAKAARELVLDAVLEEREEEGQVGEERCDLAAAVAEVVGVKPHELGVEAAPGEVSDVTLEEGKVQDVGVEQHDLVAEAAPREALDTGLEKQGVPIIEAVEIKRQDDLGAEVAPSDVPEVEFEQQGVRIIEAIDVNQHHRVALAAPAEVVDAGLEERVQAIEAGSSGLTSETVPEEVLDELSEKQEEQVIEEKEHQLAAATAPVAIPGVALAETEELKEEQSSEKAVNVHEEVQSKDEAKCKLHLVDQQEGSASKVELVGRNTDNVEISHGSSSGDKMIAELTEEELTLQGVPADETQ…
	OsACBP6	OS03G61930	MASSGLAYPDRFYAAAAYAGFGAGGATSSSAISRFQNDVALLLYGLYQQATVGPCNVPKPRAWNPVEQSKWTSWHGLGSMPSAEAMRLFVKILEEEDPGWYSRVPEFNPEPVVDIEMHKPKEDPKVILASTNGTSVPEPKTISENGSSVETQDKVVILEGLSAVSVHEEWTPLSVNGQRPKPRYEHGATVVQDKMYIFGGNHNGRYLSDLQALDLKSLTWSKIDAKFQAGSTDSSKSAQVSSCAGHSLISWGNKFFSVAGHTKDPSENITVKEFDPHTCTWSIVKTYGKPPVSRGGQSVTLVGTTLVLFGGEDAKRCLLNDLHILDLETMTWDDVDAIGTPPPRSDHAAACHADRYLLIFGGGSHATCFNDLHVLDLQTMEWSRPKQQGLAPSPRAGHA…
Brachypodium distachyon	BdACBP1	Bradi3g16180	MGLKEEFEEHAEKAKTLPETTSNENKLILYGLYKQATVGVVNTPRPGLFNLKDKAKWDAWKAVEGKSTEEAMSDYITKVKQLQEEASAA
	BdACBP2	Bradi1g50540	MGLQEEFEEHAEKAKTLPDTTTNENKLLLYGLYKQATVGPVNTARPGFFDLKGKAKWDAWKVLEGKSKEEAMTDYITKVKQLLEEATAAAASTS
	BdACBP3	Bradi5g26460	MGGDWQELAQAAVIGLLFAFFAAKLISVVVAFKDDNLRITRSPPAVPSPSPADPPPPPASLDGGVGSGSDSDGDWEGVESTELDEDFSAASAFVAASAASGTSVPEEAQLRLYGLYKIATEGPCTAPQPSALKLKARAKWNAWNKLGAMPTEEAMEEYITIVDDLFPNWADGSSAKRKDGDSTMSASGSKGPMGPVFSSLMYEEDQGNESELGDIHVSAREGAIDDVKKHLAAGVEVNIRDSEERTPLHWAVDRGHLSAVEVLVNSNADVNAQDNEGQTALHYAVLCEREDIAELLVKHHADLQIKDGDGNTPQDLCSSTAWSFMNPAN
	BdACBP4	Bradi1g68300	MELFFELLLTAAASLLVAFLLAKLFSANDPRSDPRDRAVGPADVIAEGNEEEEQERIIEVDEVKVKRAWADVAAPTLAEEWVEVEKAPATVAEEKTRCLPEEVGIPARLAPELFLGAVLEGRKEEGEVGKKPCDLTSAAAAMETSVEVKLRDLGAESSPSPREVIDVELEKEGEQQHDLCAEVAPCEVLDAGSQKQEVQAIEAVEVEQRHLAAPKEVIDAALAQECSQTLAEIPHELASDAVPDEVLEAVFEKQEQQVIEVNQQELTSEVAPRVPVDVALAEKDELQDNPVEEVVDVHEEAQSDDKAKCDASMVGRQTELVPMEDLVVMKDDDPEVSHDGSSNDKVAVQLPEKEVTLLGMPEDETRACMEFEEWEGIERSEVEKRFGAAAAFSASDAGT…
	BdACBP5	Bradi1g02597	MASAGIAYPDRFYAAAAYAGFGAYGATTSSSAAISRFQNDVALLLYGLHQQATVGPCNVPKPRAWNPVEQSKWTSWHGLGSMPQAEAMRLFVKILEEEDPGWYSRVPELNPRPVVDIEMLKPKEEPNVLPASTNGTTPIPEPKTISENGSSVETQDKVVILEGLSTVSAHEEWTALSPSGQRPKPRYEHGATVLQDKMYIFGGNHNGRYLSDLQVLDLKSLSWSKIDAKLQAGSSDLAKTTQVSPCAGHSLISWGNRFFSIAGHTKDPSDNVTVKEFDPHTCTWSIVSTYGKPPVSRGGQSVTLVGTTLVVFGGEDAKRCLLNDLHILDLESMTWDDVDAIGTPPAPRSDHAAACHADRYLLIFGGGSHATCFNDLHVLDLQTMEWSRPKQQGLLPSPR…
Triticum aestivum	TaACBP1	Traes_4AL_7B8E7660A	MGLKEDFEEYAEKAKALPETQSTSNEDKLILYGLFKHATVGVANTARPGMCNMRERAKWDAWEAVKDKSKEEAMNDYITKVKQLQEEAAAAGAC
	TaACBP2	Traes_7DL_6B7B8EE08	MGLQEEFEEYAEKAKTLPDTTTNESMLCLYSLYKQATVGPVNTARPGMFDLKGKAKWDAWKSVEAKSKEEAMADYITKVKQLLEEAAAASASS
	TaACBP3	Traes_7DS_595FB94A0	MLCLPADVVQEEFEEHAEKAKTLPDTTTNESKLCLYGLYKQATVGPVNTARPGGLFDMAGKAKWDAWKAVEAKSKEEAMADYITKVKQLLEEAAAASA
	TaACBP4	Traes_7AS_AD936D17A	MPRLPIDVVQEEFEEHAEKAKTLPDTTTNESKLCLYGLYKQATVGPVNTARPGGLFDMAGKAKWDAWKAVEAKSKEEAMADYITKVKQLLEEAAAASA
	TaACBP5	Traes_2AL_E2F5A6BD2	MGGDWQELAQSAVIGLIFAFLVAKLISVVLAFKEDNLRITRSAPDPAPSSSPDAAAPALDGGDGDGDSDSDGDWEGVESTELDEDFSAASAFVAASAAGVPEEAQLRLYGLYKIATEGPCTAPQPSALKLKARAKWNAWNKLGAMPTEEAMEEYITIVDEIFPNWSDGSKKKDGETTMSASGSKGPMGPVFSSLMYEEDQGNESELGDIHVSAREGAIDDVKKHLAAGVQINIRDSEERTPLHWAVDRGHLDAVEVLVNSNADVNAQDNEGQTALHYAVLCEREDIAELLVKHHADLQIKDGDGNTAQDLCSSAWPFMKPAN
	TaACBP6	Traes_2BL_4157B2613	MGGDWQELAQSAVIGLIFAFLVAKLISVVLAFKEDNLRITRSAPAPAPSPDATAPALDGGTSGGDGDSDGDWEGVESTELDEDFSAASAFVAASAAGVPEEAQLRLYGLYKIATEGPCTAPQPSALKLKARAKWNAWNKLGAMPTEEAMEEYITIVDEIFPNWADGSKKKDGETTMSASGSKGPMGPVFSSLMYEEDQGNESELGDIHVSAREGAIEDVKKHLAAGVQINLRDSEERTPLHWAVDRGHLDAVEVLVNSNADVNAQDNEGQTALHYAVLCEREDIAELLVKHHADLQIKDGDGNTARDLCSSAWPFMKPAN
	TaACBP7	Traes_4AS_312C47A21	MTEWVAAEEEGVPATLLAPELFLGTVSREQKEEGEVGKKHCDLTAAAEAAVEVKPRDSGDEAAPREVLGVELEEETTQQRNDLGAEVAPSEVPDAGLQKQEVHAMEAVEVKQLHLDVGAAPAEVIDAGPEEREEGVQAAEVIPRELAPETLPSDVLDVIPGKQEEQVIEASQHELPLVVAPRVIPDAAAKDEEMKEQSVEEVVVPQEEVHSKEEAQCEAGRDDQHEELVPKDEPALKKSDDLSVSQEDSPNDKVDVQLPEKDTTLLGMPEDEARASMEFEEWEGIERSEVEKRFGAAAAFAASDTGAAALSKLNTDVQLQLQGLLKVAVDGPCYDAAQPLTLRPSSRAKWVSWQKLGNMHPEIAMEKYMNLLSEFIPGWMGDATSSTEKHKVDVDSEGA…
	TaACBP8	Traes_4DL_B62D219D8	MEAVEVKQLHLDVGAAPAEVIDAGPEEKAEGVQAAEVIPRELASETPPADVLDVVIGKQEEQVIEASQHELAPVVAPRVIPDAAAKDEEMKEQSVEEVVQVHNKEEARREAGTDDQQEKLVPKDEPALEKSDDLNVSQEDSSNDKVDVQLPEKDTTLLGMPEDEARASMEFEEWEGIERSEVEKRFGAAAAFAASDAGAAALSKLNSDVQLQLQGLLKVAVDGPCYDAAQPLTLRPSSRAKWVSWQKLGNMHPEIAMEKYMNLLSEFVPGWMGDTTPSTEKHKVDVDSEGAVLTMTTHTSDPQISQGNEGSTSIDEGPLTSPPNPEKGQSSDVPAE
	TaACBP9	Traes_4AL_3AE0F6921	MASSGIAYPDRFYAAAAYAGFGAGAPSTAAISRFQNDVALLLYGLHQQATVGPCNVPKPRAWSPVEQSKWTSWHGLGSMPSAEAMRLFVKILEEEDPGWYSRIPEFINPQPVVDIEMHKPKEEPDIVPALTNGTGTSSIPEPKTISESGSSVETQDKVVILEGLSTVSAHEEWTALSVSGQRPKPRYEHGATVLQDKMYIFGGNHNGRYLSDLQVLDLKSLTWSKVDAKLQAGTSDSAKTAQVSPCAGHSLISCGNKFFSVAGHTKDPSDSITVKEFDPHTCTWSIVKTYGKPPVSRGGQSVTLVGTTLVVFGGEDAKRCLLNDLHILDLETMTWDDVDAIGTPPAPRSDHVAACHADRYLLIFGGGSHATCFNDLHVLDLQTMEWSRPKQQGPIPSPR…
	TaACBP10	Traes_5BL_CBFC251AA	MASSGIAYPDRFYAAAAYAGFGAGAPSTAAISRFQNDVALLLYGLHQQATVGPCNVPKPRAWSPVEQSKWTSWHGLGSMPSAEAMRLFVKILEEEDPGWYSRIPEFINPQPVVDIEMHKPKEEPDIVPALTNGTGTSPIPEPKTISENGSSVETQDKVVILEGLSTVSAHEEWTALSVSGQRPKPRYEHGATVLQDKMYIFGGNHNGRYLSDLQVLDLKSLTWSKIDAKLQAGTSDSAKTAQVSPCAGHSLISCGNKFFSVAGHTKDPSDSITVKEFDPHTCTWSIVKAYGKPPVSRGGQSVTLVGTTLVVFGGEDAKRCLLNDLHILDLETMTWDDVDAIGTPPAPRSDHVAACHADRYLLIFGGGSHATCFNDLHVLDLQTMEWSRPKQQGPIPSPR…
	TaACBP11	Traes_5DL_3CE28EBD4	MAGIRDREFGLVATDLVVFVSAQATVGPCNVPKPRAWSPVGQSKWTSWHGLGSMPSAEAMRLFVKILEEEDPGWYSRIPEFINPQPVVDIEMHKPKEEPDIVPLTNGTGTSSIPEPKTISENGSSVETQDKVVILEGLSTVSAHEEWTALSVSGQRPKPRYEHGATVLQDKMYIFGGNHNGRYLSDLQVLDLKSLTWSKIDAKLQAGTSDSAKTAQVSPCAGHSLISCGNKFFSVAGHTKDPSDSITVKEFDPHTCTWSIVKTYGKPPVSRGGQSVTLVGTTLVVFGGEDAKRCLLNDLHILDLETMTWDDVDAIGTPPAPRSDHVAACHADRYLLIFGGGSHATCFNDLHVLDLQTMEWSRPKQQGPIPSPRAGHAGATVGENWYIVGGGNNKSGVSE…
Brassica oleracea	BoACBP1	XP_013583838.1	MGLKEEFEEHAEKVKTLTTKPSDADLLILYGLFKQATVGPVTTSRPGMFSMKERAKWDAWKAVETKSTDEAMSDYITKVKQLMEAAEASAAST
	BoACBP2	XP_013584027.1	MGLKEEFEEQAEKVKKLTASPSNEDLLILYGLYKQATVGPVTTSRPGMFSMKERAKWDAWKAVEGKSTDEAMSDYITKVKQLLEAEASSASA
	BoACBP3	XP_013620900.1	MTARAKWQAWQKMGAMPADEAMEKYIDLVTHLYPAWVEGGSKGRNRSGGAAGSNSRAPMGPVFSSLVYEEESENEMKIDAIHAFAREGEVENLLKCIESGIPLTSKCKR
	BoACBP4	XP_013595135.1	MVYESSTVGGEADSVVAEQGSSRDEDDDWEGVESTELDEAFSAATLFVTTAAADRLSRKIATEGPCTAPQPSALKLTARAKWQAWRKLGAMPTEEAMEKYIEIVTQLYPTWLDCGLKAGSRNDAVSSSGGTMGPVFSSLVYEEESQNEL
	BoACBP5	XP_013620898.1	MGGDWFQLAQSLIFGLIFAYLLAKLISILVAFKDDNLSLTRSHDAAQSENEYYRKVDSSAGETDSLVAEQGSLRGDEDDDDDWEGVESTELDEAFSAATAFVAAAASDRLSQKVSNELQLQLYGFYKIATEGACTAPQPSALKMTARAKWQAWQKMGAMPAEEAMEKYIDLVTHLYPAWVEGGSKGRNRTGDAAGSNSRAPMGPVFSSLVYEEESDNELKIDAVHAFAREGEVENLLKCIESGIPVNARDSEGRTPLHWAIDRGHLNVAKALVDKNADVNAKDNEGQTALHYAVVCEREALAEFLVKQKADTSIKDEDGNSPLDLCESEWSWMREKKDSD
	BoACBP6	XP_013601590.1	MGDWAQLAQSVIIGLIFSYLLAKLISIVVTFKEDNLSLTRHHDPEPGLKNLKPEVDSRRIESSTGEADSLVAEQGSSRGDSVAGDTEDEDDDWEGVESTELDEAFSAATLFVTTAASDRLSQKVPSEVQQQLYGLYKIATEGPCTAPQPSALKITARAKWQAWQKLGAMPPEEAMEKYIEIVTQLYPTWLDGGVKAGSASKDEAVSNTGGTMGPVFSSLVYQEESENELKIDAIHEFAREGEVENLLKSIESGIPVNAKDSEGRTPLHWAIDRGHFEIAKLLFDKNADVNAKDNEGQTPLHYAVVCDREAIAEFLVKQKANTTSKDDDGNTPLDLCESDWPWLRETANQTD
	BoACBP7	XP_013598633.1	MEFFLEMLLTAVVAVLFSFLVAKLVSVPMAGSSGGVVNDQAEENEIGVVAVEEELCSGLKMDAPVVQSQRRLGVVVVDENVERVDRFGSEADRVVDEFEEAGEGEDLVVTSDESSAAVSPENEIAEEMMARGEDKQRDAAEELIVRTVGDESTASVSLENVRAEEIMIGGEEVRSEEDVISGEVVVAEPEDVRVEESNTVEESEHKMELDTKEGDNEEKEELSIEEEDDDWEGIERSELEKAFATASNLLEVSGKVEEIGDEVKIELYGLYKIATEGSCRETQPMAIMVSACAKWNAWQKLGNMSQEEAMEKYLALVSKEIPGLMNTVGKIPILPPNSGSLEDPSTLGTTGVAFSKNVSAER
	BoACBP8	XP_013601844.1	MEFLLELLLTAVVALLFSFLVAKIVSVSMAGESDRSSDQIEKTEIGVGDGSATVEELCFGLKVDAPVVQSERKLRVVVDENVEHVDRFGNGADRVVDKVEEAARDVELVVLTTEANEFLAALSPGNVIAKEMIVRDEDEGREETSGEVGDERQELIESTAEAESTASVVQENMIAEEIINRGHEEELSSAEGVSSCVERGEVVVTESEEVRVEESNSGEKSEDKMEFSIEEQVELSIEEDDDDDDWEGIEKSELEITFSAASNLLEQSGKGEEITAEAKMELYGLHKIATEGSCREAQPMAIMLSARAKWNAWQRLGNMSQEEAMEQYLALVSKEIPGLLNTVGKMPETETSVDLGSLEDPTTLDTIGVATSKNEIVSGEDESSV
	BoACBP9	XP_013587432.1	MAMARATSGPAYPERFYAAASYAGFDGSESSAKNVSSKFSNDTALLLYALYQQVTVGPCNTPKPSAWRPVEQSKWKSWQGLGTMPSMEAMRLFVKILEEDDPTWYSRASKDIPDPVVDVQINQTTKDEPVVENGNSFSETKTISAENGGLAETQDKDVVSEDPNTVSVYNQWTAPQTSGQRPKARYEHGAAVIQDKMYIYGGNHNGRYLGDLHVLDLKSWTWSRVETKVATESEETSPTLLSPCAGHSLIPWDNKLLSIGGHTKDHSESMQVKVFDTHTSTWSMLKTYGKPPVSRGGQSVTVVGKTLVIFGGQDAKRSLLNDLHVLDLETMTWDEIDALGVSPSPRSDHAAAVHAERYLLIFGGGSHATCFDDLHVLDLQTMEWSRPAQQGEVPTPRSG…
	BoACBP10	XP_013616076.1	MANTAKQSATLAYPDRFYAAASYLGLDGSAPSSVKQLSSKFSNDAVLLLYALHQQATVGPCNTPKPSAWNPAEQSKWKSWQGLGTMPSIEAMSHFVKILEEGDPSWYPNPPNSVPDPAIDVQISQSTKAEPSIENGGSFGETMTTATEDGRLMETQDKDVVLENPNTISVYNQWTAPLTSGHPPKARYEHGAAVIQDKMYMYGGNHNGRYLGDLHVLDLKNWTWSRVETKVVTESQETSSPATLTHCAGHSLIPWDNKLLSIGGHAKDPSESILVKVFDLHTCTWSILKTDGKPPISRGGQSVTLVGKKLVIFGGQDVNKSLLNYLHLLDLDTMTWDEIDAVGSPPSPRSDHAAAVHAERYLLIFGGGSHTNCFSDLHVLDLQTMEWSRHAQQGEAPTP…
	BoACBP11	XP_013629513.1	MAITRATSGPAYPERFYAAASYVGLDGSDSSAKHVSSKFSNDTALIFYALYQQATVGPCNTRKPSAWRPVEQSKWKSWQGLGTMPSIEAMRLFVKILEEENPDWYSSEFTDIPDPVVDVQINQTKDEPVVENGNSLSETKTVSAENGRLSETQDKDVVSEDPNTVSVYNQWTAPQTSGQRPKARYEHGAAVIQDKMYIYGGNHNGRYLGDLHALDFKNWTWSRVETKVATESEETSPTLLSPCAGHTLIPWDNKLLSIGGHTKNPSESMQVKIFDTRTCTWSMLKTYGKPPVSRGGQSVTIVGKTLVIFGGQDAKRSLLNDLHVLDLETMTWDEIDAIGASPSPRSDHAAAVHAERYLLIFGGCSHATCFGDLHVLDLQTMEWSRPAQQGEAPTPRSGH…
Jatropha curcas	JcACBP1	ABE72959.1	MGLKEDFEEYAEKAKTLPENTTNENKLILYGLFKQATVGPVNTSRPGMFNMRDRAKWGAWKAVEGKSKEEAMSDYITKVKLLLEEAAAAASA
	JcACBP2	XP_012079368.1	MAMELFFEFLLTVALSIFCSFLLAKLLSTATANDNDHYFEKTTTHYLKFEPESKSYHFETERKFGFVSKIVGVDKLGESMENKFTQQELYSNEGIKSFFHVTEDIKTDVDLTEEGSREENGLPKFEENSITKSETETEMGLIKEQIDFGKSEINLEIEEEDDWEGIERSELEKLFGAAVAFVGSINNADKILLNINSDLKLKLHGLHQVAIEGPCHVPQPRPFKFSARSKWNAWQKLGNMSPEVAMEQYINLVSRSIPGWMKDNFEDQVRKLHA
	JcACBP3	KDP35833.1	MGDWQQLLQSILIGLLFSYLLAKLISVLVSFKDDNLTISRSSESHLSHPPRPKSNPDYGLRARDMAAAGDVSTLFDTDSMMAEHGSVRNESTAGSEFGDNDIDDDDWEGVESTELDETFSAATAFVAAAAADRLSQKVSTDVQLQLYALYKIATEGPCSTPPPSALKMSARAKWQAWQKLGAMPPEDAMQKYIDIVTELYPSWASGSAMKRKDGDGDARSSDVKASMGPVFSTFVFEEESGNESKLEDIHAFAREGDVKNLLNCIESGASVNLKDSEGRTPLHWAVDRGHLNVVDVLVGMSADINAKDIDGQTPLHYAAVCDREDIAEFLIRQNADTNLKDNDGKSARDLCEFDWRCLRLPATQTE
	JcACBP4	XP_012068250.1	MELLQELFVTAFVAVVCSFLIAKIVSIAMAGGDSSNASQLSKSQNDDQKITGDDGDERVMEDLRYFEKLKVEGYTSEKRVEFVQEGAQKVDGFVGGSIEAAEVEKSVNRDEVIETECRELVTISVEEGLKEEDKSSEDMLGKCEGEFQVNRHVGVELADGKGAIDEKQRGVDDNLLKENIEIESVGIESSVKKDAVEESEEIRVVGSETIEKGEEKKIEIDSDDDDWEGIERSELDHVFAKAVNLVESADKDGGSRSIGSDVQMELYGLHKVATEGPCREQPPLPLKVAARAKWNAWQRLGNMNPEVAMEQYVALVSDKVPGWMEGKSADDDKPGSSAAANPGAVASDLSTTSSHHQNITEERNPEVMLGIEKNDYIGPNVEDKVKE
	JcACBP5	XP_012089029.1	MAMARASSGLAYPERFYAAAAYAGFDGSPNSTNIVSSKFQNDTALLLYALYQQATAGPCNTPKPSTWNAVEQSKWKSWHGLANMASTEAMRLFVKILEEEDPGWYSRASNFVSEPVVDVQMNHNSKVEAVVENGNSFPETKTTSSENGTVIETQDKDVVSEGLGSVVVYDQWIAPPISGQRPKARYEHDAAIIQDKMYIYGGNHNGRYLNDLHVLDLRSWAWSKVDAKIEEESDGSKTPATITPCAGHSLIPWENKLLTIAGHTKDPSESIQVKVFDPQTRCWSTLKTYGKAPVSRGGQSVSLVGTSLVIFGGQDAKRSLLNDLHILDLETMTWDEIDAIGVPPSPRSDHAAAVHAERYLLIFGGGSHATCFNDLHVLDLQAMEWTRPTQQGEIPSPRA…
Malus domestica	MdACBP1	XP_008352392.1	MALQLEEEFKEYAEKAKSLPPRTTDADKLILYGLYKQATIGSVNTNRPGFFSPTERAKWDAWKAVEGKNKEEAMAEYIAKVKQLQQQEVAST
	MdACBP2	RXI08243.1	MGGEWQQLLQSIILGLIFSFLLAKLIAIVISFKEDNLSLARARTAAPADTNPPPPKPEPCDDPPRSADLSSAAIEAESVVAEHGSVRNESSEGDSDDDWEGVESTELDKLFSAASAFVAAAATDRQKVSTDAQLKLYGLYKIATEGPCSVPQPSALKMTARAKWQAWQKLGAMPPEDAMEKYIDIVTELYPNWAAGLTVKSRGGGDGSAPGNDSKGPMGPVFSTFVYEEESEKDLKMDAIHAFAREGEVDNLLKCIESGVSVDQKDGEGRTPLHWAVDRGHLNTTELLVNKNANINEKDNEGQTALHYAVTCDREGIAEYLVKQNADTSAKDNDGNSPSDICESNWPWLQVAKEKSH
	MdACBP3	XP_008376761.1	MGGEWQQLLQSIILGLIFSYLLAKLIAIVISFKEDNLSLTRARAAAPAPADTNPPPLKPEPRDDQLRSADLSSAAIEAESVVAEHGSVRNESSEADSDDDWEGVESTELDELFSAATAFVAAAAVDRQKVSSDAQLKLYGLYKIATEGPCSAPQPSALKMTARAKWQAWQKLGAMPPEDAMEKYIDIVTELYPNWAAGLTVKSRGGEGSASGNDSNGPMGPVFSTFVYEEESEKDLKMDAIHAFAREGEVDNLLKCIESGVSVDQKDSEGRTPLHWAVDRGHLNMTELLVSKNANVNEKDNERQTALHYAVLCDREGIAEFLVKQNADTSAKDNDGNSPCDVCESNWPWFQGAKEKSH
	MdACBP4	XP_008370455.1	MAMARASSGLQYPQRFYAAASYAGFDGSPRSASKAVRAKFSSESALILYALYQQATVGPCNAPEPSAWNAVEKSKWSSWKKLADMASTEAMRLFVKILEEEDPGWYSRASNFVSEPVVDVQMNQNSSIQPVVENGNSFPETKTISTENGSIVEAQDKDVVSEGFGSVVVYDQWTAPPVSGLRPKSRYEHGAAVIQDKMYIHGGNHNGRYLNDLHVLDLRSWSWSKIEAKSVAESVEAASPVTVTPCAGHSLIPWENKLISIAGHTKDPTDSIQVKAFDLQTCSWSLLKTYGKPPASRGGQSVSLVGGNLVIFGGQDAKRSLLNDLHILDLETMTWDEIDAVGVPPSXRSDHAAAVHADRYLLIFGGGSHATCYNDLHVLDLQSMEWSRPTQQGEIPTPR…
	MdACBP5	XP_008388550.1	MAMARASSGLQYPERFYAAASYAGFDGSPRSTSKAVRAKFSSESALILYALYQQATVGPCNIPEPSAWNAVEKSKWSSWKKISDMASTEAMRLFVKILEEEDPGWYSRASNFVSEAVVDVQMNQYSSIQPVVENGNSFPETKTISTENGSVVEAQDKDVVSEGFGSVVVYDQWIEPPVSGHRPKSRYEHGAAVIQDKMYIYGGNHNGRYLNDLHVLDLRSWSWSKIDAKSVAESAEAPSPVTVTPCAGHSLIPWDNKLISIAGHTKNPTDSIQVKAFDLQTCSWSFLKTYGKPPASRGGQSVSLVGGSXVIFGGQDAKRSLLNDLHILDLETMTWDEIDAVGVPPSPRSDHTAAVHADRYLLIFGGGSHATCYNDLHVLDLQSMEWSRPTQQGEIPTPR…
Picea sitchensis	PsACBP1	ABK20989.1	MGLKEEFEEYTEKAKTLPASTTDNDKLILYGLYKQATVGKCNTSRPGIFNLRDRAKWDAWNSIKDKTPESAMEDYITKVKQLQEA
	PsACBP2	ABK23990.1	MGFDILQVLGKMGEGKRRIIKVEGISQARANNVKAREEEEWGTAMLFLAKGPSATLQFLPEKSKALLYAYKAQALDGPCPSGQDGSLAIDHALRVKQEAWKALGDMPRAQAKREFIDLLTEVLPEWKNWYNSYAAKVQKEENVDESAKILREFFQRNALRANL
	PsACBP3	ABK25700.1	MGNWQEIANSVFLAIVFAFMVAKLISIVVSFRDDNLRVERDHYTPAAVEDDVGFRTPDPPAPDVQDRGVPSSEREELAGVSSENEELLDQVEFTEKNEDKTLEIAESETEVKVEEEVTGSGYAVKEIDVKGKETEGFGGSLLSDEDEWEGVESTELDEMFGVAASYVASMEANLSQKIPNEAQMELYGLYKVATEGSCNIPQPSPLKITARAKWHAWQRLGNMNPEAAMEQYIGLLNKIFPSWNESLLEKNRTKDPDSSQLSASSGGMTSVFSSFMHQEGSDDEAKLEMIHSYAREADTAGLLQAIEQGVPVDLRDSQGRTPLHWAVDRGHMEVVEHLLSKGADVNAKDMEGQTALHYATVCEREGIAKYLIKHGADPSSKDNDGVTPYNLCPKDWDWL…
	PsACBP4	ACN39866.1	MARSSSAMAYPDRFYAAAAYAGLGSSQDSSKAAISRFQNENALLLYGLYQQATVGPCNVSKPRSWNPIEHSKWTSWNNLGNMPSQEAMRLFVKILEEEDPAWYSKVPESAPEPEVEVEKPSKESAFHHDNSVSVPKDTAIDNGSFVETQDKDVILEGLGSVAVYDQWVSLSVTGRQLKARYEHAAAVVQEKMYVFGGNHNGRYLNDLQVLDLKSLMWSKVDTKMASDSSQELLSPCAGHCLIQWGNKILAVAGHTKDPSDIVTVRSFDTESCTWCVLKSYGKAPIARGGQSVTLVGSSLVMFGGEDSMRSLLNDLNILDLETMTWDAIEAVGTPPSPRSDHTATVHANRYLLIFGGGSHSTCFNDLHVLDLQSMEWSRPKMQGTLPTPRAGHAGVTIGE…
Populus Euphratica	PeACBP1	XP_011028021.1	MGLQEEFEEHAEKAKTLPENTTNENKLILYGLYKQATVGPVNTSRPGIFNMRDRAKWDAWKAVEGKSMEEAMSDYITKVKQLLEEAAASA
	PeACBP2	XP_011024863.1	MADWQQLLPSIFIGLLFSYLLARLISIVVSFQNDNLHITRNPQSPKPQSTTTHHHHQHSHGDVDSVVAEQGSVRDDSLSGNDSGGGDDDDDDWEGVESTELDEMFSAATAFVAATAADRNSLKVSSDLQLQLYGYYKIATEGPCTSPPPSALKMTARAKWQAWQKLGAMPPEDAMQKYIDIVTELYPAWASGSTKSKGRYGDGQSMDGKGPMGPVFSTFVYEEESETELKMDAIHAFAREGEVNNLLKCIDSGVSVNLRDSEGRTPLHWAVDRGHLDIAEELVGKNADINAKDNEGQTPLHYATVCEREAIAEYLVKQNADTDAKDFDGQSARDLCESDWPFLHRVAS
	PeACBP3	XP_011044738.1	MADWQHLLQSIFIGLLFSYLLAKLISIVVSFQNDNLRITRNPKPQLNEPAPAPAPASGSDGGGGGGGGDDDDDDWEGVESTELDEMFSAATAFVAAAAADRVSLKVSSDLQLQLYGYYKIATEGPCTSAPPSALKMTARAKWQAWQKLGAMPPEDAMQKYIDIITELYPTWASGSAMSKDRDGVGPSKDGKGPMGPVFSTFVYEEESGTELKMDAIHAFAREGEVNNLIKCIDGGVSVNLKDSEGRTPLHWAVDRGHLNIAEVLVGKNADINAKDNEGQTPLHYAAVCEREAIAEYLVKQNADTDAKDNDGQSAHDLCESDWSCLQCPAA
	PeACBP4	XP_011046746.1	MADWQHLLQSIFIGLLFSYLLAKLISIVVSFQNDNLRITRNPKPQLNEPAPAPAPAPPAVHHYQHSHGDVDSVVAEQGSVRNESVSGSDGDGGGGGGDDDDDDWEGVESTELDEMFSAATAFVAAAAADRVSLKVSSDLQLQLYGYYKIATEGPCTSAPPSALKMTARAKWQAWQKLGAMPPEDAMQKYIDIITELYPTWASGSAMSKDRDGVGPSKDGKGPMGPVFSTFVYEEESGTELKMDAIHAFAREGEVNNLIKCIDGGVSVNLKDSEGRTPLHWAVDRGHLNIAEVLVGKNADINAKDNEGQTPLHYAAVCEREAIAEYLVKQNADTDAKDNDGQSAHDLCESDWSCLQCPAA
	PeACBP5	XP_011017136.1	MELVKELLVTGVVAVLFSFLIAKLVSLAASGGDSSSKNANREVITAAEIVGEEGKVITEELRFRERLQVEGVKTETKTEFVEQATEKIDEFITESFALENVNEAANREEMLLEIEARDLAQELIEAILREEEYKLKGGEFDNEEVKHVSLASSINENREDESVGIEVDVVETDSKEKMNEIEVNDDEDDDWEGIERSELETMFGEAARFVVESGDKDERFAGVGSDVQMELYGLHKVATEGPCLQKPPMALKVSARAKWNAWQRLGNTSPEAAMEQYIVLVSDRAPGWMEDKAGGDNKPGSSEVTNPVAVTPDLSTFSSRQPDCAGAMTCKNQEPKLVAEERDLTGASNWITGPKNDKHCSAA
	PeACBP6	XP_011028919.1	MELAKELFVTGVIAVLFSFIIAKLVSMAMSSGDSSHHDDSQTQNVDREAFSAAEIVGEEEEKGMMEEVRYRERLEVEGLKSEMRTEFVGQVTEKVYEFVTGISSVEHAKDSATRDEILLASETEVQELIEASLKEEEEEDKLKEGDFYDEDVKQANLVSSNRENREEEPIGVELNVVEEIGVAGSDSKERIQEIEVNEVEDDDDWEGIERSELEKIFGEAAKFVEESGNKDERLASVGSDLQMELYGLHKIATEGPCREHPPMALKVSARAKWNAWQRLGNMSPEAAMEQYIALVLERAPGWMEEKPSGDNKPGSSEVENLVAVTPDLSTLSSRQSNFTDEITEACC
	PeACBP7	XP_011036847.1	MQMAMARSSSGLAYPERFYAAASYAGFDGSHNSTITVSSKFQNDTALLLYALYQQATIGPCNVPKPSSWKAVEQSKWKSWQGLGNMASTEAMRLFVKILEEDDPSWYSRASNSISESVTDTQVNHYSDEHVIENGNSFPDTKTISTENGTLVETQDKDDKDVVSEDVGTVAVYDQWITPPITGQPPKARYEHGAAIVQDKMYIYGGNHNGRYLNDLHVLDLRSWSWYKVNFKAENEPQEGHYQAKLTPCAGHSLIPWENKLLSIAGHTKDPSETIQVKVFDLQSCTWSTLKTYGKAPISRGGQSVTLVGTSLVIFGGQDAKRSLLNDLHILDLETMTWDEIDAIGVSPSPRSDHAAAVHAERYLLIFGGGSHATCFNDLHVLDLQTMEWTRPTQQGEIP…
	PeACBP8	XP_011023664.1	MAMARASSGPAYPERFYAALYQQATVGPCNVPKPSSWKAVEQSKWKSWQGLGNMASTEAMRLFVKILEEDDPSWYYRASNSISEISEPVVDTPVNHYSKDEPIIKNENSFPETKTISIENGTLVETQDKDVVSEDVGTVAVYDQWIAPSITGQPPKARYEHGAAIVQDKMYVYGGNHNGRYLNDLHVLDLRSWAWSKVNFKAENKSQEGQSPAKLTPCAGHSLIPWENKLLSVAGHTKDPSETIQIKVFHLQSCTWSTLKTYGKAPVSRGGQSVTLVGTSLVIFGGQDAKRSLLNDLHILDLETMTWDEIDAVGVPPSPRSDHAAAVHAERYLLIFGGGSHATWFNAQHVLDLQTMEWTRPTQQGEIPTPRAGHAGVTVGENWFIVGGGDNKSGVSETA…
a The gene sequences were modified according to the gene clone and sequecing results.
