# Supplementary material for: Genome-Wide Characterization, Expression, and Functional Analysis of Acyl-CoA-Binding Protein (ACBP) Gene Family in Puccinellia tenuiflora
Source: Plants (Basel). 2025 Nov 21;14(23):3551. doi: 10.3390/plants14233551 (PMC12694500; doi:10.3390/plants14233551)
Supplement: Supplementary file 1 [file plants-14-03551-s001.zip › Supplementary Files/Table S4.xlsx]

## Sheet: Sheet1
Table S4. List of structural domain protein sequence from Puccinellia tenuiflora, Oryza sativa, and Arabidopsis thaliana
Species	Gene Name	Identify Number	acyl-CoA-binding (ACB) domain	ankyrin repeats (Ankyrin) domain	Kelch domain	Kelch domain	Kelch domain
Puccinellia tenuiflora	PutACBP1	Pt_Chr0402341	QEDFEEYAEKAKTLPESTSNEDKLILYGLFKQATVGNVDTPKPGVFNMRDRAKWCAWEAVKDKPKEEAMSDYITKVKQLQE
	PutACBP2	Pt_Chr0402344	QEEFEEYAEKAKTLPDTTTNESKLCLYGLFKQATVGPVNTARPGLFDLAGKAKWDAWKAVEAKSKEEAMTDYITKVKQLLE
	PutACBP3	Pt_Chr0300051	DEDFSAASAFVAASAASGTSVPDEAQLRLYGLYKIATEGPCTAPQPSALKLKARAKWNAWNKLGAMPTEEAMEEYITIVDELFP	IHVSAREGAIDDVKKHLASGVQVNIRDSEERTPLHWAVDRGHLNAVEILVNSSADVNAQDNEGQTALHYAVLCEREDIAQLLVKHQADLQIKD
	PutACBP4	Pt_Chr0101998	EKRFGAAAAFAASGAGAAALSKLDSDVQLQLQGLLKVAIDGPCYDSAQPLTLRPSSRAKWVSWQKLGNMHPEIAMEKYMDLLSEFIP
	PutACBP5	Pt_Chr0106094	DRFYAAASYAGFGAASSGSVSRFQNDVALLLYGLHQQATAGPCNVPKPRAWSPVEQSKWTSWHGLGNMPSAEAMRLFVKILEEED		TILQDKMYIFGGNHNGRYLSDLQVLDLKSLTWSKVDAKLQAETSDS	SRGGQSATLVGTTLVVFGGEDAKRGLLNDLHILDLESMTWDDVDAIGTPPA	DRYLLIFGGGSHATCFNDLHILDLQTMEWSRPKQQGLIPSPRAGHAGATV
Arabidopsis	AtACBP1	At5g53470	KVSNELQLQLYGLYKIATEGPCTAPQPSALKMTARAKWQAWQKLGAMPPEEAMEKYIDLVTQLYPAW	AIHAFAREGEVENLLKCIENGIPVNARDSEGRTPLHWAIDRGHLNVAEALVDKNADVNAKDNEGQTSLHYAVVCEREALAEFLVKQKADTTIKDEDGNSPLDLC
	AtACBP2	At4g27780	LDEAFSAATLFVTTAAADRLSQKVPSDVQQQLYGLYKIATEGPCTAPQPSALKMTARAKWQAWQKLGAMPPEEAMEKYIEIVTQLYPTW	AIHGFAREGEVENLLKSIESGIPVNARDSEGRTPLHWAIDRGHLNIAKVLVDKNADVNAKDNEGQTPLHYAVVCDREAIAEFLVKQNANTAAKDEDGNSPLDLC
	AtACBP3	At4g24230	LEKAFAAAVNLLEESGKAEEIGAEAKMELFGLHKIATEGSCREAQPMAVMISARAKWNAWQKLGNMSQEEAMEQYLALVSKEIPGLTKAGHTVGKMSEMET
	AtACBP4	At3g05420	ERFYAAASYVGLDGSDSSAKNVISKFPDDTALLLYALYQQATVGPCNTPKPSAWRPVEQSKWKSWQGLGTMPSIEAMRLFVKILEE		PKARYEHGAAVIQDKMYIYGGNHNGRYLGDLHVLDLKSWTWSRVETKVATESQETSTPTLLAPCAGHSLIAWDNKLLSIGGHTKDPSESMQVKVFDPHTITWSMLKTYGKPPVSRGGQSVTMVGKTLVIFGGQDAKRSLLNDLHILDLDTMTWDEIDAVGVSPSPRSDHAAAVHAERFLLIFGGGSHATCFDDLHVLDLQTMEWSRPAQQGDAPTPRAGHAGVTIGENWFIVGGGDNKSGASESVVLNMSTL
	AtACBP5	At5g27630	ERFYAAASYVGLDGSQSSVKQLSSKFSNDTSLLLYTLHQQATLGPCSIPKPSAWNPVEQSKWKSWQGLGTMPSIEAMRLFVKILEEADPGW		PPKARYQHGAAVIQDKMYMYGG	WTWSRVETKVVTGSQETSSPAKLTHCAGHSLIPWDNQLLSIGGHTKDPSESMPVMVFDLHCCSWSILKTYGKPPISRGGQSVTLVG
	AtACBP6	At1g31812	LKEEFEEHAEKVNTLTELPSNEDLLILYGLYKQAKFGPVDTSRPGMFSMKERAKWDAWKAVEGKSSEEAMNDYITKVKQLLEVAA
Oryza sativa	OsACBP1	OS08G06550	LQEDFEQYAEKAKTLPESTSNENKLILYGLYKQATVGDVNTARPGIFAQRDRAKWDAWKAVEGKSKEEAMSDYITKVKQLLEEAA
	OsACBP2	OS06G02490	EFEEFAEKAKTLPDTISNEDKLLLYGLYKQATVGPVTTGRPGIFNLKDRYKWDAWKAVEGKSKEEAMADYITKVKQLLEEAS
	OsACBP3	OS03G37960	DFEEYAEKVKTLPESTSNEDKLILYGLYKQATVGDVNTSRPGIFAQRDRAKWDAWKAVEGKSKEEAMSDYITKVKQLQEEAA
	OsACBP4	OS04G58550	FVAASAASGTSVPEQAQLQLYGLYKIATEGPCTAPQPSALKLKARAKWNAWHKLGAMPTEEAMQKYITVVDELFPNWS	LGDIHVSAREGAIDDIAKHLAAGVEVNMRDSEGRTPLHWAVDRGHLNSVEILVNANADVNAQDNEGQTALHYAVLCEREDIAELLVKHHADVQIKDEDGNT
	OsACBP5	OS03G14000	SKLDSDVQLQLQGLLKVAIDGPCYDSTQPLTLRPSSRAKWAAWQKLGNMYPETAMERYMNLLSEAIPGW
	OsACBP6	OS03G61930	NDVALLLYGLYQQATVGPCNVPKPRAWNPVEQSKWTSWHGLGSMPSAEAMRLFVKILEE		ATVVQDKMYIFGGNHNGRYLSDLQALDLKSLTWSKIDAKFQAGSTD	PRAGHAGATVGENWYIVGGGNNKSGVSETLVLNMSTLTWSVVSS
a The gene sequences were modified according to the gene clone and sequecing results.
