# Supplementary material for: Genome-Wide Characterization, Expression, and Functional Analysis of Acyl-CoA-Binding Protein (ACBP) Gene Family in Puccinellia tenuiflora
Source: Plants (Basel). 2025 Nov 21;14(23):3551. doi: 10.3390/plants14233551 (PMC12694500; doi:10.3390/plants14233551)
Supplement: Supplementary file 1 [file plants-14-03551-s001.zip › Supplementary Files/Table S5.xlsx]

## Sheet: Sheet1
Table S5. List of primers used in cloning and RT-qPCR analysis for PutACBPs.
Primers used for cloning
Gene name	Primer name	Primer sequence (5’-3’)
PutACBP3	PutACBP3-F	ATGGGGGGCGACTGGCAGGAGCTG
	PutACBP3-R	GTTAGCCAGGTTCATGAAAGGCCA
	PutACBP3-pBI121-GFP-F	TCTAGAATGGGGGGCGACTGGCAGGA
	PutACBP3-pBI121-GFP-R	GTCGACGTTAGCCAGGTTCATGAAAGGCCA
	PutACBP3-pBI121-F	GGATCCATGGGGGGCGACTGGCAGGA
	PutACBP3-pBI121-R	CTCGAGTCAGTTAGCCAGGTTCATGAAAGG
	PutACBP3-pET32a-F	CCCGGGATGGGGGGCGACTGGCAGGA
	PutACBP3-pET32a-R	GAATTCTCAGTTAGCCAGGTTCATGAAAGG
PutACBP1	PutACBP1-pBI121-GFP-F	TCTAGAATGGGTCTGCAGGAGGATTTC
	PutACBP1-pBI121-GFP-R	GTCGACAGAGGTAGCTGCCTCCTCCTG
PutACBP2	PutACBP2-pBI121-GFP-F	TCTAGAATGGGCCTGCAGGAGGAGTT
	PutACBP2-pBI121-GFP-R	GTCGACGGTGGATGCGGCAGCAGCCTC
PutACBP4	PutACBP4-pBI121-GFP-F	TCTAGAATGGAGCTCTTCTTCGAGCTG
	PutACBP4-pBI121-GFP-R	GTCGACGAACTCTTTGTCTGGGTTAGG
PutACBP5	PutACBP5-pBI121-GFP-F	TCTAGAATGGCGAGCCCCGGCAGCATC
	PutACBP5-pBI121-GFP-R	GTCGACCGACTCGGAATCATCGGGAGG
Primers for RT-qPCR
PutActin	PutActin-F	GGTAACATTGTGCTCAGTGGTGG
	PutActin-R	AACGACCTTAATCTTCATGCTGC
PutGADPH	PutGADPH-QF	AATGCTGACCTCTACACC
	PutGADPH-QR	GATGATGCCGAACTTCTG
PutACBP1	PutACBP1-QF	ACGAGAGCAAGCTGTGTCTC
	PutACBP1-QR	GCAGCTGCTTCACCTTGGTA
PutACBP2	PutACBP2-QF	GTGGACCGTGGCCATCTAAA
	PutACBP2-QR	AGGTCTGCCTGATGCTTGAC
PutACBP3	PutACBP3-QF	CTTGCCTGAGAGCACTTCCA
	PutACBP3-QR	CACCATTTGGCTCTGTCCCT
PutACBP4	PutACBP4-QF	ATCAGACCATGCTGCTGCTT
	PutACBP4-QR	GCTTGGAATCAGACCCTGCT
PutACBP5	PutACBP5-QF	GGTGCGAGTGAAGTCCTTGA
	PutACBP5-QR	CAGTCCTGCGTCGGTAACTT
AtActin	AtActin-F	GGTGATGGTGTGTCTCACACTG
	AtActin-R	GAGGTTTCCATCTCCTGCTCGTAG
AtPLDα1	AtPLDα1-QF	TAGACTGGCAGAGGAGGACC
	AtPLDα1-QR	CTGGTTTCTCAGCAGGCTCA
AtPLDα2	AtPLDα2-QF	CGGAAGCAGGTCTTGTGAGT
	AtPLDα2-QR	GTTTGATTCCATCCGCGCTC
AtPLDα3	AtPLDα3-QF	AAAAGGGCAAGGTGGGTGAA
	AtPLDα3-QR	GCGATCTCTGTGTCTCGACC
AtPLDα4	AtPLDα4-QF	CTTGGCGGGTTTGACCTTTG
	AtPLDα4-QR	TGGTCCGCCTCTACTTAGCT
AtPLDβ1	AtPLDβ1-QF	GACAGGGCTTGAAGGAGCAT
	AtPLDβ1-QR	CTCAACGCCTGAGGAGTGTT
AtPLDβ2	AtPLDβ2-QF	GCTTTTGGTTTGGGACGACC
	AtPLDβ2-QR	TTCCAGCATTTCGAGGGCAT
AtPLDγ1	AtPLDγ1-QF	GGCAGCACAAGACAATGCAA
	AtPLDγ1-QR	AGGTGGCTTCCGAGGACTAT
AtPLDγ2	AtPLDγ2-QF	TCGTCCTCGTGGTCAGATCT
	AtPLDγ2-QR	CTGTGACTTCCTCTGCTGCA
AtPLDγ3	AtPLDγ3-QF	TCGTCCTCGTGGTCAGATCT
	AtPLDγ3-QR	TGTGACTTCTTCCGCTGCAT
AtPLDδ	AtPLDδ-QF	CCTCAAGCGACTCTAGCTCG
	AtPLDδ-QR	GAAATGCGTTCTCCCGATGC
AtPLDζ1	AtPLDζ1-QF	TAGGGGATCATCCACCCGTT
	AtPLDζ1-QR	GCTGTCTTCCCAAAGGACGA
AtPLDζ2	AtPLDζ2-QF	TGAAGCACTTGAGGGACGTC
	AtPLDζ2 -QR	GAACCGCCCAAACCTTTGTC
