# Supplementary material for: Genome-Wide Characterization, Expression, and Functional Analysis of Acyl-CoA-Binding Protein (ACBP) Gene Family in Puccinellia tenuiflora
Source: Plants (Basel). 2025 Nov 21;14(23):3551. doi: 10.3390/plants14233551 (PMC12694500; doi:10.3390/plants14233551)
Supplement: Supplementary file 1 [file plants-14-03551-s001.zip › Supplementary Files/Table S6.xlsx]

## Sheet: Sheet1
Table S6. Organ- specific expression analysis of PutACBPs
Gene name	Root			Stem				Leaf				Sheath				Flower				Spike				Seed
	Replicate 1	Replicate2	Replicate3	Replicate 1	Replicate2	Replicate 3	standard deviations （SD）	Replicate 1	Replicate2	Replicate 3	standard deviations （SD）	Replicate 1	Replicate2	Replicate 3	standard deviations （SD）	Replicate 1	Replicate2	Replicate 3	standard deviations （SD）	Replicate 1	Replicate2	Replicate 3	standard deviations （SD）	Replicate 1	Replicate2	Replicate 3	standard deviations （SD）
PutACBP1	0.000483561	0.000508247	0.00091616	-0.808557	-0.86	-0.834049	0.0257217	2.54284	2.54778	2.57	0.0144684	1.3729	1.384	1.37846	0.00554905	1.1303	1.14342	1.13687	0.00656061	1.18786	1.17514	1.18152	0.00636071	0.326388	0.349218	0.337848	0.0114152
PutACBP2	0	0.000873021	0.00662881	-0.0537828	-0.0241395	-0.038885	0.0148217	-0.110712	-0.079888	-0.0952175	0.0154119	0.269056	0.292804	0.280979	0.0118741	0.435927	0.4571	0.446553	0.0105866	1.13633	1.12314	1.12975	0.0065931	0.768808	0.785644	0.777251	0.00841791
PutACBP3	0.00105176	0.0016283	0.00134006	-1.89246	-2.00377	-1.94704	0.0556588	2.54563	2.55057	2.5481	0.00246672	-1.00303	-1.06205	-1.03224	0.0295106	-0.540648	-0.499275	-0.519813	0.0206865	-0.887602	-0.941997	-0.914543	0.027198	-0.503591	-0.545089	-0.524191	0.0207494
PutACBP4	0.000644489	0.00122119	0.00093287	-0.947308	-1.00405	-0.975399	0.0283702	-1.13128	-1.19591	-1.16323	0.0323165	-0.310072	-0.346295	-0.32807	0.0181117	0.294148	0.31749	0.305866	0.0116711	0.203458	0.178179	0.190874	0.0126394	-2.7275	-2.54803	-2.63498	0.0897451
PutACBP5	0.000417294	0.00099409	0.000705721	0.317824	0.306203	0.329352	0.0115747	-0.662489	-0.708898	-0.685507	0.0232046	-0.698657	-0.652571	-0.67543	0.0230431	0.261018	0.236736	0.248928	0.0121409	-0.179103	-0.212146	-0.19553	0.0165218	-0.390063	-0.428379	-0.409094	0.0191581
