# Supplementary material for: Genome-Wide Characterization, Expression, and Functional Analysis of Acyl-CoA-Binding Protein (ACBP) Gene Family in Puccinellia tenuiflora
Source: Plants (Basel). 2025 Nov 21;14(23):3551. doi: 10.3390/plants14233551 (PMC12694500; doi:10.3390/plants14233551)
Supplement: Supplementary file 1 [file plants-14-03551-s001.zip › Supplementary Files/Table S7.xlsx]

## Sheet: Sheet1
Table S7. Expression analysis of PutACBPs in roots and leaves under differernt stress
Tissuse	Gene name	CK	NaCl				Na2CO3				NaHCO3				4℃				H2O2				CdCl2
			6 h	12 h	24 h	48 h	6 h	12 h	24 h	48 h	6 h	12 h	24 h	48 h	6 h	12 h	24 h	48 h	6 h	12 h	24 h	48 h	6 h	12 h	24 h	48 h
Roots	PutACBP1	0	-2.6158	-2.3993	-1.215	-2.65	0.77	0.207	0.07	0.896	-2.38	-0.94	-1.23	1.04	-0.716116	-1.41	-2.13	-0.73	-1.12	-1.89	-2.65	-3.72	-0.49	-0.71	-0.93	-1.72
	PutACBP2	0	1.5015	1.717	1.77	2.2068	0.25	2.21	1.63	0.61	1.62	1.83	0.76	0.25	0.87	0.19	-0.06	-0.32	0.84	-1.21	-1.63	-1.44	0.78	-1.21	-1.7792	-1.41
	PutACBP3	0	1.671	1.745	1.88	2.801	0.75	0.13	2.32	2.168	0.86	-0.14	-0.22	0.71	0.05	-0.63	0.98	0.73	0.045	0.85	0.63	-0.49	-1.37	-0.89	-0.87	-1.23
	PutACBP4	0	0.0359	0.413	1.406	-0.242	0.1477	1.35	1.15	-0.6	0.93	1.21	-0.43	-0.47	0.74	0.21	0.13	0.85	0.79	1.83	-0.39	0.38	-1.11	-0.84	-1.21	-1.32
	PutACBP5	0	-0.202	-0.963	-0.056	0.55	-0.42	0.98	0.14	-0.26	2.42	-0.05	0.26	0.48	-0.11	-0.87	-0.2	0.83	0.04	-0.52	-0.043	0.93	-0.063	0.75	-0.52	-1.17
Leaves	PutACBP1	0	-0.702	-0.87	-1.527	-2.9761	-0.6877	-1.15	1.67	1.24	-0.83	-0.61	-1.72	0.61	-3.5	-3.4	-2.9	-3.32	-1.47	-0.58	-0.27	-1.21	-0.41	-0.15	1.12	-0.27
	PutACBP2	0	0.4	1.147	0.825	0.36	0.45	0.87	1.35	1.21	1.61	1.12	0.53	-0.69	-0.65	-0.11	0.62	1.35	2.16	2.51	1.46	1.63	2.15	2.38	1.43	1.77
	PutACBP3	0	2.0714	3.697	3.56	2.05	0.75	1.96	2.43	2.17	0.53	0.47	-1.82	-2.67	1.43	0.45	1.22	1.37	0.87	0.12	0.63	0.77	-0.25	0.29	-0.27	-0.61
	PutACBP4	0	1.81	2.329	1.63	1.56385	0.62	1.95	2.48	3.25	2.28	2.34	1.83	1.71	-0.56	-1.17	1.48	1.61	1.95	2.53	1.58	1.25	0.87	1.21	0.31	0.79
	PutACBP5	0	0.823	-0.492	-0.663	-0.739	-0.33	0.84	0.15	-0.25	0.87	0.61	0.14	-0.05	0.72	-0.47	0.61	1.14	0.63	1.49	-1.11	-0.42	2.21	2.31	1.79	2.05
