# Supplementary material for: Genome-Wide Characterization, Expression, and Functional Analysis of Acyl-CoA-Binding Protein (ACBP) Gene Family in Puccinellia tenuiflora
Source: Plants (Basel). 2025 Nov 21;14(23):3551. doi: 10.3390/plants14233551 (PMC12694500; doi:10.3390/plants14233551)
Supplement: Supplementary file 1 [file plants-14-03551-s001.zip › Supplementary Files/Table S8.xlsx]

## Sheet: Sheet1
Table S8. Expression proﬁles of PLD genes in PutACBP3-overexpressing Arabidopsis seedlings
Gene name	CK			NaCl 24h						NaCl 48h
				WT			35S::ACBP3			WT			35S::ACBP3
	Replicate 1	Replicate2	Replicate3	Replicate 1	Replicate2	Replicate3	Replicate 1	Replicate2	Replicate3	Replicate 1	Replicate2	Replicate3	Replicate 1	Replicate2	Replicate3
PLDα1	0.002	0.000144262	-0.000144277	3.68304	3.65992	3.69377	1.64104	1.64616	1.62761	3.13539	3.13586	3.13093	1.66862	1.67356	1.65535
PLDα2	-0.00015	-1.4427e-05	0.00028851	1.83918	1.83512	1.84318	1.1177	1.11763	1.10434	3.95231	3.95047	3.95233	0.800284	0.807355	0.790772
PLDα3	0.01	0.00028851	0.000144262	3.87785	3.86849	3.88762	-2.6529	-2.59946	-2.74662	3.10759	3.10936	3.10266	1.31641	1.30451	1.32769
PLDα4	0.00014	0.000144262	-0.00288828	3.53106	3.54226	3.52982	-0.314923	-0.304006	-0.340075	3.51161	3.51223	3.5097	0.686849	0.659925	0.695994
PLDβ1	-0.0005	-0.000577193	-0.000144277	2.63465	2.65764	2.61117	1.33848	1.33914	1.34483	1.5388	1.52105	1.5509	1.98553	1.98914	1.98185
PLDβ2	0.002	-0.00288828	0.00288251	1.99634	1.95606	1.99277	1.41187	1.40599	1.41684	0.703172	0.678072	0.713696	0.728754	0.713696	0.731183
PLDγ1	-0.0002	5.77066e-05	0.00028851	1.4363	1.45943	1.40599	-0.887425	-0.862496	-0.887425	1.10502	1.09085	1.1177	-1.62145	-1.59946	-1.68966
PLDγ2	0.0005	-0.000577193	0.000144262	2.31091	2.30743	2.31325	-3.68362	-3.68038	-3.71786	0.759786	0.748461	0.765535	-0.499128	-0.473931	-0.556393
PLDγ3	0.0002	-0.000432873	0.000432744	2.37062	2.37295	2.36737	-0.319903	-0.286304	-0.358454	1.65365	1.65992	1.64155	1.03096	1.09963	1.02857
PLDδ	-0.001	-0.000288568	0.000576963	1.36332	1.41824	1.30609	3.12282	3.12433	3.12102	1.72645	1.70929	1.73552	3.09405	3.09592	3.08916
PLDζ1	-0.000144	-0.000144277	0.000721167	1.83045	1.83592	1.81967	0.578057	0.555816	0.565597	-0.648116	-0.621488	-0.713119	0.494195	0.464668	0.505891
PLDζ2	-0.004	-0.000577193	0.00028851	-0.769649	-0.761213	-0.810966	-0.642926	-0.599462	-0.68966	0.59177	0.565597	0.604071	-2.88305	-3.05889	-2.8365
